# Supplementary material for: Measurement properties of self-reported outcome measures for older adults with nonspecific low back pain: a systematic review
Source: Age Ageing. 2025 Mar 26;54(3):afaf045. doi: 10.1093/ageing/afaf045 (PMC11942786; doi:10.1093/ageing/afaf045)
Supplement: aa-24-1148-File004_afaf045 [file aa-24-1148-file004_afaf045.xlsx]

## Sheet: Contents list
Appendix 2. The details regarding the content validity of the included self-reported outcome measures.
Contents list-Measurement properties of self-reported outcome measures for older adults with non-specific low back pain: a systematic review
ODI
ODI-subgroup analyses
QBPDS
QBPDS-subgroup analysis
RMDQ
RMDQ-subgroup analysis
WHODAS 2.0
BBQ
CAS-D-65+
PCS
PIPS
FRI
PRAP
references

## Sheet: ODI
Appendix 2. COSMIN criteria and rating system for evaluating the content validity of PROMs
Name of the PROM or subscale	ODI			PROM development study	Content validity study 1	Content validity study 2	Content validity study 3	Rating of reviewer 1	Rating of reviewer 2	OVERALL RATINGS PER PROM3 (see step 3b)	QUALITY OF EVIDENCE (see step 3c)	Supplement
				(Fairbank et al., 1980)	(Hicks & Manal, 2009)	(Jenks et al., 2022)	(Bayar et al., 2003)
Criteria (see COSMIN guideline Table 2)				+ / ‐ / ± /?	+ / ‐ /± / ?	+ / ‐ / ± /?	+ / ‐ / ± /?	+ / ‐ / ± /?	+ / ‐ / ± /?	+ / ‐ / ±	High, moderate, low, very low
Relevance												The PROM development study includes older adults with low back pain
1 Are the included items relevant for the construct of interest?				？	？	？	？	+	+
2 Are the included items relevant for the target population of interest?				-	？	？	？	+	+
3 Are the included items relevant for the context of use of interest?				？	？	？	？	+	？
4 Are the response options appropriate?				？	？	？	？	+	+
5 Is the recall period appropriate?				？	？	？	？	+	+
RELEVANCE RATING (see COSMIN guideline Table 3)				？	？	?	?	+	+	+
Comprehensiveness
6 Are all key concepts included?				？	？	?	?	+	+
COMPREHENSIVENESS RATING (see COSMIN guideline Table 3)				？	？	?	?	+	+	+
Comprehensibility
7 Are the PROM instructions understood by the population of interest as intended?				？	？	?	?
8 Are the PROM items and response options understood by the population of interest as intended?				？	？	?	?
9 Are the PROM items appropriately worded?								+	+
10 Do the response options match the question?								+	+
COMPREHENSIBILITY RATING (see COSMIN guideline Table 3)				？	？	?	?	+	+	+
CONTENT VALIDITY RATING (see COSMIN guideline Table 4)				？	？	?	?	+	+	+	low

## Sheet: ODI-subgroup analyses
Appendix 2. COSMIN criteria and rating system for evaluating the content validity of PROMs
Name of the PROM or subscale	ODI			PROM development study	Content validity study 1	Rating of reviewer 1	Rating of reviewer 2	OVERALL RATINGS PER PROM3 (see step 3b)	QUALITY OF EVIDENCE (see step 3c)
				(Fairbank et al., 1980)	(Jenks et al., 2022)
Criteria (see COSMIN guideline Table 2)				+ / ‐ / ± /?	+ / ‐ / ± /?	+ / ‐ / ± /?	+ / ‐ / ± /?	+ / ‐ / ±	High, moderate, low, very low
Relevance
1 Are the included items relevant for the construct of interest?				？	？	+	+
2 Are the included items relevant for the target population of interest?				-	？	+	+
3 Are the included items relevant for the context of use of interest?				？	？	+	？
4 Are the response options appropriate?				？	？	+	+
5 Is the recall period appropriate?				？	？	+	+
RELEVANCE RATING (see COSMIN guideline Table 3)				？	?	+	+	+
Comprehensiveness
6 Are all key concepts included?				？	?	+	+
COMPREHENSIVENESS RATING (see COSMIN guideline Table 3)				？	?	+	+	+
Comprehensibility
7 Are the PROM instructions understood by the population of interest as intended?				？	?
8 Are the PROM items and response options understood by the population of interest as intended?				？	?
9 Are the PROM items appropriately worded?						+	+
10 Do the response options match the question?						+	+
COMPREHENSIBILITY RATING (see COSMIN guideline Table 3)				？	?	+	+	+
CONTENT VALIDITY RATING (see COSMIN guideline Table 4)				？	?	+	+	+	low

## Sheet: QBPDS
Appendix 2. COSMIN criteria and rating system for evaluating the content validity of PROMs
Name of the PROM or subscale	QBPDS			PROM development study	Content validity study 1	Content validity study 2	Rating of reviewer 1	Rating of reviewer 2	OVERALL RATINGS PER PROM3 (see step 3b)	QUALITY OF EVIDENCE (see step 3c)	Supplement
				(Kopec et al., 1996)	(Hicks & Manal, 2009)	(Jenks et al., 2022)
Criteria (see COSMIN guideline Table 2)				+ / ‐ / ± /?	+ / ‐ /± / ?	+ / ‐ / ± /?	+ / ‐ / ± /?	+ / ‐ / ± /?	+ / ‐ / ±	High, moderate, low, very low
Relevance											The PROM development study includes older adults with low back pain.
1 Are the included items relevant for the construct of interest?				+	？	？	+	+
2 Are the included items relevant for the target population of interest?				+	？	？	+	+
3 Are the included items relevant for the context of use of interest?				+	？	？	+	+
4 Are the response options appropriate?				+	？	？	+	+
5 Is the recall period appropriate?				+	？	？	+	+
RELEVANCE RATING (see COSMIN guideline Table 3)				+	？	?	+	+	+
Comprehensiveness
6 Are all key concepts included?				?	？	?	+	+
COMPREHENSIVENESS RATING (see COSMIN guideline Table 3)				？	？	?	+	+	+
Comprehensibility
7 Are the PROM instructions understood by the population of interest as intended?				?	？	?
8 Are the PROM items and response options understood by the population of interest as intended?				?	？	?
9 Are the PROM items appropriately worded?							+	+
10 Do the response options match the question?							+	+
COMPREHENSIBILITY RATING (see COSMIN guideline Table 3)				？	？	?	+	+	+
CONTENT VALIDITY RATING (see COSMIN guideline Table 4)				?	？	?	+	+	+	low

## Sheet: QBPDS-subgroup analysis
Appendix 2. COSMIN criteria and rating system for evaluating the content validity of PROMs
Name of the PROM or subscale	QBPDS			PROM development study	Content validity study 1	Rating of reviewer 1	Rating of reviewer 2	OVERALL RATINGS PER PROM3 (see step 3b)	QUALITY OF EVIDENCE (see step 3c)
				(Kopec et al., 1996)	(Jenks et al., 2022)
Criteria (see COSMIN guideline Table 2)				+ / ‐ / ± /?	+ / ‐ / ± /?	+ / ‐ / ± /?	+ / ‐ / ± /?	+ / ‐ / ±	High, moderate, low, very low
Relevance
1 Are the included items relevant for the construct of interest?				+	？	+	+
2 Are the included items relevant for the target population of interest?				+	？	+	+
3 Are the included items relevant for the context of use of interest?				+	？	+	+
4 Are the response options appropriate?				+	？	+	+
5 Is the recall period appropriate?				+	？	+	+
RELEVANCE RATING (see COSMIN guideline Table 3)				+	?	+	+	+
Comprehensiveness
6 Are all key concepts included?				?	?	+	+
COMPREHENSIVENESS RATING (see COSMIN guideline Table 3)				？	?	+	+	+
Comprehensibility
7 Are the PROM instructions understood by the population of interest as intended?				?	?
8 Are the PROM items and response options understood by the population of interest as intended?				?	?
9 Are the PROM items appropriately worded?						+	+
10 Do the response options match the question?						+	+
COMPREHENSIBILITY RATING (see COSMIN guideline Table 3)				？	?	+	+	+
CONTENT VALIDITY RATING (see COSMIN guideline Table 4)				?	?	+	+	+	low

## Sheet: RMDQ
Appendix 2. COSMIN criteria and rating system for evaluating the content validity of PROMs
Name of the PROM or subscale	RMDQ			PROM development study	Content validity study 1	Content validity study 2	Rating of reviewer 1	Rating of reviewer 2	OVERALL RATINGS PER PROM3 (see step 3b)	QUALITY OF EVIDENCE (see step 3c)	Supplement
				(Roland & Morris, 1983)	(Takara et al., 2023)	(Jenks et al., 2022)
Criteria (see COSMIN guideline Table 2)				+ / ‐ / ± /?	+ / ‐ /± / ?	+ / ‐ / ± /?	+ / ‐ / ± /?	+ / ‐ / ± /?	+ / ‐ / ±	High, moderate, low, very low
Relevance											The PROM development study does include older adults with low back pain
1 Are the included items relevant for the construct of interest?				？	？	？	+	+
2 Are the included items relevant for the target population of interest?				？	？	？	+	+
3 Are the included items relevant for the context of use of interest?				+	？	？	+	+
4 Are the response options appropriate?				？	？	？	+	+
5 Is the recall period appropriate?				？	？	？	+	+
RELEVANCE RATING (see COSMIN guideline Table 3)				？	?	?	+	+	+
Comprehensiveness
6 Are all key concepts included?				？	?	?	+	+
COMPREHENSIVENESS RATING (see COSMIN guideline Table 3)				?	?	?	+	+	+
Comprehensibility
7 Are the PROM instructions understood by the population of interest as intended?				？	?	?
8 Are the PROM items and response options understood by the population of interest as intended?				？	?	?
9 Are the PROM items appropriately worded?							+	+
10 Do the response options match the question?							+	+
COMPREHENSIBILITY RATING (see COSMIN guideline Table 3)				？	?	?	+	+	+
CONTENT VALIDITY RATING (see COSMIN guideline Table 4)				？	?	?	+	+	+	low

## Sheet: RMDQ-subgroup analysis
Appendix 2. COSMIN criteria and rating system for evaluating the content validity of PROMs
Name of the PROM or subscale	RMDQ			PROM development study	Content validity study 1	Rating of reviewer 1	Rating of reviewer 2	OVERALL RATINGS PER PROM3 (see step 3b)	QUALITY OF EVIDENCE (see step 3c)
				(Roland & Morris, 1983)	(Jenks et al., 2022)
Criteria (see COSMIN guideline Table 2)				+ / ‐ / ± /?	+ / ‐ / ± /?	+ / ‐ / ± /?	+ / ‐ / ± /?	+ / ‐ / ±	High, moderate, low, very low
Relevance
1 Are the included items relevant for the construct of interest?				？	？	+	+
2 Are the included items relevant for the target population of interest?				？	？	+	+
3 Are the included items relevant for the context of use of interest?				+	？	+	+
4 Are the response options appropriate?				？	？	+	+
5 Is the recall period appropriate?				？	？	+	+
RELEVANCE RATING (see COSMIN guideline Table 3)				？	?	+	+	+
Comprehensiveness
6 Are all key concepts included?				？	?	+	+
COMPREHENSIVENESS RATING (see COSMIN guideline Table 3)				?	?	+	+	+
Comprehensibility
7 Are the PROM instructions understood by the population of interest as intended?				？	?
8 Are the PROM items and response options understood by the population of interest as intended?				？	?
9 Are the PROM items appropriately worded?						+	+
10 Do the response options match the question?						+	+
COMPREHENSIBILITY RATING (see COSMIN guideline Table 3)				？	?	+	+	+
CONTENT VALIDITY RATING (see COSMIN guideline Table 4)				？	?	+	+	+	low

## Sheet: WHODAS 2.0
Appendix 2. COSMIN criteria and rating system for evaluating the content validity of PROMs
Name of the PROM or subscale	WHODAS 2.0			PROM development study	Content validity study 1	Rating of reviewer 1	Rating of reviewer 2	OVERALL RATINGS PER PROM3 (see step 3b)	QUALITY OF EVIDENCE (see step 3c)	Supplement
				(Ustün et al., 2010)	(Bejer et al., 2021)
Criteria (see COSMIN guideline Table 2)				+ / ‐ / ± /?	+ / ‐ /± / ?	+ / ‐ / ± /?	+ / ‐ / ± /?	+ / ‐ / ± /?	High, moderate, low, very low	The PROM development study includes people with physical disorders, mental health problems or addictions.
Relevance
1 Are the included items relevant for the construct of interest?				+	？	-	-
2 Are the included items relevant for the target population of interest?				？	？	-	-
3 Are the included items relevant for the context of use of interest?				+	？	-	-
4 Are the response options appropriate?				？	？	+	+
5 Is the recall period appropriate?				？	？	-	-
RELEVANCE RATING (see COSMIN guideline Table 3)				？	？	-	-	-
Comprehensiveness
6 Are all key concepts included?				？	？	-	-
COMPREHENSIVENESS RATING (see COSMIN guideline Table 3)				?	？	-	-	-
Comprehensibility
7 Are the PROM instructions understood by the population of interest as intended?				？	？
8 Are the PROM items and response options understood by the population of interest as intended?				？	？
9 Are the PROM items appropriately worded?						+	+
10 Do the response options match the question?						+	+
COMPREHENSIBILITY RATING (see COSMIN guideline Table 3)				？	？	+	+	-
CONTENT VALIDITY RATING (see COSMIN guideline Table 4)				？	？	-	-	-	low

## Sheet: BBQ
Appendix 2. COSMIN criteria and rating system for evaluating the content validity of PROMs
Name of the PROM or subscale	BBQ			PROM development study	Content validity study 1	Content validity study 2	Rating of reviewer 1	Rating of reviewer 2	OVERALL RATINGS PER PROM3 (see step 3b)	QUALITY OF EVIDENCE (see step 3c)	Supplement
				(Symonds et al., 1996)	(Teixeira et al., 2020)	(Tingulstad et al., 2019)
Criteria (see COSMIN guideline Table 2)				+ / ‐ / ± /?	+ / ‐ /± / ?	+ / ‐ / ± /?	+ / ‐ / ± /?	+ / ‐ / ± /?	+ / ‐ / ±	High, moderate, low, very low	The PROM development study does not include older adults with low back pain
Relevance
1 Are the included items relevant for the construct of interest?				？	+	？	？	？
2 Are the included items relevant for the target population of interest?				？	+	？	+	+
3 Are the included items relevant for the context of use of interest?				+	+	？	？	？
4 Are the response options appropriate?				？	+	？	+	+
5 Is the recall period appropriate?				？	+	？	+	+
RELEVANCE RATING (see COSMIN guideline Table 3)				？	+	？	？	？	？
Comprehensiveness
6 Are all key concepts included?				？	？	？	+	+
COMPREHENSIVENESS RATING (see COSMIN guideline Table 3)				？	？	？	+	+	+
Comprehensibility
7 Are the PROM instructions understood by the population of interest as intended?				？	+	？
8 Are the PROM items and response options understood by the population of interest as intended?				？	+	？
9 Are the PROM items appropriately worded?							+	+
10 Do the response options match the question?							+	+
COMPREHENSIBILITY RATING (see COSMIN guideline Table 3)				？	+	？	+	+	+
CONTENT VALIDITY RATING (see COSMIN guideline Table 4)				？	+	？	+	+	±	low

## Sheet: CAS-D-65+
Appendix 2. COSMIN criteria and rating system for evaluating the content validity of PROMs
Name of the PROM or subscale	CAS-D-65+			PROM development study	Content validity study 1	Rating of reviewer 1	Rating of reviewer 2	OVERALL RATINGS PER PROM3 (see step 3b)	QUALITY OF EVIDENCE (see step 3c)	Supplement
				Not found	(Quint et al., 2011)
Criteria (see COSMIN guideline Table 2)				+ / ‐ / ± /?	+ / ‐ /± / ?	+ / ‐ / ± /?	+ / ‐ / ± /?	+ / ‐ / ±	High, moderate, low, very low	This PROM does not have the PROM development study
Relevance
1 Are the included items relevant for the construct of interest?					？	+	-
2 Are the included items relevant for the target population of interest?					？	+	-
3 Are the included items relevant for the context of use of interest?					？	+	-
4 Are the response options appropriate?					？	+	-
5 Is the recall period appropriate?					？	+	-
RELEVANCE RATING (see COSMIN guideline Table 3)					?	+	-	±
Comprehensiveness
6 Are all key concepts included?					?	+	-
COMPREHENSIVENESS RATING (see COSMIN guideline Table 3)					?	+	-	±
Comprehensibility
7 Are the PROM instructions understood by the population of interest as intended?					?
8 Are the PROM items and response options understood by the population of interest as intended?					?
9 Are the PROM items appropriately worded?						+	+
10 Do the response options match the question?						+	+
COMPREHENSIBILITY RATING (see COSMIN guideline Table 3)					?	+	+	±
CONTENT VALIDITY RATING (see COSMIN guideline Table 4)					?	+	±	±	low

[truncated: 5 more sheets: PCS, PIPS, FRI, PRAP, references]
